# Supplementary material for: Efferocytosis signatures as prognostic markers for revealing immune landscape and predicting immunotherapy response in hepatocellular carcinoma
Source: Front Pharmacol. 2023 Jun 13;14:1218244. doi: 10.3389/fphar.2023.1218244 (PMC10294713; doi:10.3389/fphar.2023.1218244)
Supplement: Supplementary file 1 [file Table2.xlsx]

## Sheet: Sheet1
Cell Lines	GAPDH	ADAM9	SIRT6	LGALS3	CD5L	IL33	riskScore
HuH-7	11.9928	7.72717	27.02	5.23611	0	0.07	6.70902
JHH-5	11.7507	6.87811	24.27	7.07682	0	0	6.32549
SNU-878	12.762	7.09687	17.64	7.80252	0	0.01	5.73044
PLC/PRF/5	12.1059	7.00304	18.53	5.97591	0	0.01	5.60777
SK-HEP-1	12.714	7.15249	16.15	4.94439	0.03	0.02	5.35455
Hep G2	11.1203	5.84197	16.37	4.67638	0	0.03	4.92036
