# Supplementary material for: Efferocytosis signatures as prognostic markers for revealing immune landscape and predicting immunotherapy response in hepatocellular carcinoma
Source: Front Pharmacol. 2023 Jun 13;14:1218244. doi: 10.3389/fphar.2023.1218244 (PMC10294713; doi:10.3389/fphar.2023.1218244)
Supplement: Supplementary file 2 [file Table1.xlsx]

## Sheet: Sheet1
Drug	Risk		P-value
	high	low
Etoposide	+		3.4e-15
Gemcitabine	+		9.8e-13
Imatinib		+	1.2e-10
Embelin	+		1.4e-10
Midostaurin	+		1.8e-10
Doxorubicin	+		1.9e-09
Rapamycin		+	3.3e-09
Axitinib		+	5e-09
Nilotinib		+	8.4e-09
Pyrimethamine		+	1.4e-08
Bleomycin		+	2.1e-08
Bortezomib	+		1.7e-07
Erlotinib		+	1.2e-05
Metformin		+	6.2e-05
Cisplatin		+	0.00041
Roscovitine	+		0.00065
"+" means more sensitive, compared with another one.
